# Supplementary material for: Thyroid Hormone Enhances Angiogenesis and the Warburg Effect in Squamous Cell Carcinomas
Source: Cancers (Basel). 2021 Jun 1;13(11):2743. doi: 10.3390/cancers13112743 (PMC8199095; doi:10.3390/cancers13112743)
Supplement: Supplementary file 1 [file cancers-13-02743-s001.zip]

Archive with 2 entries (2 files):
- cancers-1195985-supplementary/cancers-1195985 Figure S10 original images.pdf
- cancers-1195985-supplementary/cancers-1195985-supplementary-done by RAE.pdf
